# Supplementary material for: Relationship between Circulating PCSK9 and Markers of Subclinical Atherosclerosis—The IMPROVE Study
Source: Biomedicines. 2021 Jul 19;9(7):841. doi: 10.3390/biomedicines9070841 (PMC8301759; doi:10.3390/biomedicines9070841)
Supplement: Supplementary file 1 [file biomedicines-09-00841-s001.zip]

Archive with 1 entries (1 files):
- biomedicines-1262361-supplementary.pdf
